# Supplementary material for: Identifying immune cells-related phenotype to predict immunotherapy and clinical outcome in gastric cancer
Source: Front Immunol. 2022 Aug 11;13:980986. doi: 10.3389/fimmu.2022.980986 (PMC9402937; doi:10.3389/fimmu.2022.980986)
Supplement: Supplementary file 3 [file DataSheet_2.xlsx]

## Sheet: Sheet1
ID	futime(month)	Death(1=yes, 0=no)	Lauren	Differentiation	Gender	Age	T	N	M	TNM	Her2 staining	CEA, ng/m1	CA199, u/ml	CD45RA+CD4+	PD1+CD3+	CD45RO+	CD4+CD3+	CD3+FOXP3+	PDL1+ in Tumor	PDL1+ in Stroma	PD1+ in Tumor	PD1+ in Stroma
808836	55.6	1	intestinal	poor	female	>60	T4	N1	M0	Ⅲ	negative	<=5	<=37	5.36912	1.59455	5.09001	3.90977	4.28836	153	72	1.5	0.88
809227	40.9	1	intestinal	middle	female	>60	T3	N2	M0	Ⅲ	negative	<=5	<=37	3.80219	1.83188	5.13258	3.81967	3.90304	147	69	1.56	0.57
903612	18.77	1	intestinal	middle	male	<=60	T3	N0	M0	Ⅱ	negative	NA	NA	2.38128	0.464668	4.62234	4.09339	4.16672	162	74	1.56	0.77
402373	33.4	1	mixed	NA	female	>60	T3	N1	M0	Ⅱ	negative	NA	NA	4.56803	0.807355	2.71149	4.61294	1.27501	80	26	1.83	3.18
904019	61.47	0	intestinal	middle	female	>60	T3	N3	M0	Ⅲ	negative	<=5	<=37	6.40497	0.0976108	4.09761	3.66448	3.93734	141	78	1.96	0.22
804156	61	0	intestinal	middle	female	>60	T3	N0	M0	Ⅱ	negative	<=5	<=37	3.55459	1.46989	5.54751	3.72247	4.22651	140	59	2.65	0.08
810241	61	0	diffuse	NA	male	>60	T2	N0	M0	Ⅰ	negative	<=5	<=37	5.87578	2.56071	2.84599	3.75275	3.66107	93	57	3.24	2.18
800102	17.37	1	intestinal	poor	female	>60	T3	N2	M0	Ⅲ	strong positive	NA	NA	1.52607	0.0565835	2.62761	1.63691	1.31034	164	68	3.29	0.28
903613	19.47	1	intestinal	middle	female	<=60	T3	N3	M0	Ⅲ	negative	>5	>37	2.12433	0.214125	2.72465	1.79494	1.42761	52	28	3.35	0.48
905251	60.73	0	intestinal	poor	female	>60	T2	N0	M0	Ⅰ	negative	<=5	<=37	4.0009	3.0036	5.26716	1.39506	1.57046	127	118	3.57	0.11
902065	61	0	intestinal	poor	female	>60	T3	N2	M0	Ⅲ	negative	NA	NA	3.04963	1.19535	3.90881	0.0426443	0	NA	NA	3.78	2.94
801404	61	0	intestinal	middle	female	>60	T3	N0	M0	Ⅱ	negative	NA	NA	5.70819	3.91265	4.53916	3.852	3.87184	NA	NA	3.84	2.43
802204	22.8	1	intestinal	poor	female	>60	T3	N3	M0	Ⅲ	negative	NA	NA	6.06803	1.4489	5.58976	4.10182	4.24793	111	68	3.99	2.55
810433	61	0	intestinal	poor	male	<=60	T2	N0	M0	Ⅰ	negative	<=5	<=37	1.0635	0.0426443	4.17951	2.63459	2.0635	79	39	4.62	5.06
615793	10	1	intestinal	poor	female	>60	T3	N2	M0	Ⅲ	negative	<=5	<=37	1.67807	0.0840643	5.07938	2.75702	2.5435	49	44	5.19	0.6
905073	60.9	0	intestinal	poor	male	>60	T2	N0	M0	Ⅰ	negative	<=5	<=37	0.773996	0.389567	5.24793	1.70929	2.31904	93	51	5.26	3.41
802200	32.93	1	intestinal	middle	female	>60	T3	N2	M0	Ⅲ	strong positive	NA	NA	1.70929	0.0840643	2.52356	1.13093	0.956057	95	63	5.4	1.78
808721	42.23	1	intestinal	middle	female	>60	T3	N0	M0	Ⅱ	moderate positive	NA	NA	3.84398	1.50589	4.61412	3.19535	1.72683	124	106	5.46	8.68
900077	8.3	1	mixed	NA	female	<=60	T3	N3	M1	Ⅳ	negative	<=5	<=37	4.67807	0.0703893	1.49057	3.36597	0.879706	134	50	5.66	0.64
613691	61	0	intestinal	poor	female	<=60	T3	N1	M0	Ⅱ	negative	<=5	<=37	1.5656	0	0.678072	2.07724	1.11103	81	47	6.48	19.06
713342	15.93	1	intestinal	poor	male	>60	T3	N2	M0	Ⅲ	negative	>5	<=37	4.28096	0.757023	3.21878	2.39506	0.545968	115	30	7.16	2.97
810434	61	0	intestinal	middle	female	>60	T3	N1	M0	Ⅱ	moderate positive	<=5	<=37	5.75328	4.10098	5.87061	4.64386	4.42089	122	71	7.55	2.67
907211	23.3	1	intestinal	middle	female	>60	T3	N2	M0	Ⅲ	negative	NA	NA	0.722466	0.454176	4.30159	3.88753	3.01792	119	65	7.6	0.89
807833	61	0	intestinal	poor	female	>60	T4	N3	M0	Ⅲ	negative	NA	NA	5.49633	1.95606	5.06566	3.72901	3.93168	89	50	7.69	6.27
703416	2.23	1	intestinal	poor	female	>60	T2	N3	M0	Ⅲ	weakly positive	NA	NA	0.650765	0.0285692	0.238787	2.79701	1.25701	61	35	7.85	3.26
900058	15.13	1	intestinal	poor	male	<=60	T3	N3	M0	Ⅲ	strong positive	<=5	<=37	4.54473	0.0703893	3.94111	5.1375	4.74685	NA	NA	7.91	1.68
405056	61	0	mixed	NA	female	<=60	T3	N3	M0	Ⅲ	negative	>5	>37	2.51349	0.0703893	0.575312	1.28096	0.111031	67	19	8.12	10.4
905779	7.2	1	intestinal	poor	female	>60	T3	N3	M0	Ⅲ	negative	<=5	<=37	5.70072	3.98732	4.76713	3.42761	3.67129	93	31	8.17	5.91
909351	56.3	1	intestinal	poor	female	>60	T3	N1	M0	Ⅱ	negative	<=5	<=37	4.25323	0.0565835	0.226509	1.93357	0	59	25	8.77	2.11
902831	4.9	1	intestinal	poor	female	<=60	T3	N1	M0	Ⅱ	negative	NA	<=37	6.48091	3.97453	5.63285	3.25701	2.18587	78	53	8.87	4.59
801160	36.4	1	intestinal	poor	female	>60	T3	N3	M0	Ⅲ	negative	<=5	<=37	6.49249	5.84248	5.73091	4.1819	4.04963	140	68	9.07	2.85
813237	8.97	1	intestinal	poor	female	>60	T2	N3	M0	Ⅲ	moderate positive	>5	>37	4.77768	6.65105	6.4645	3.94111	3.93546	183	168	9.09	7.67
903132	22.17	1	intestinal	poor	female	>60	T4	N2	M0	Ⅲ	weakly positive	NA	NA	2.19219	0.495695	4.79233	2.9855	1.75702	177	186	9.24	2.26
716859	10.07	1	intestinal	poor	male	>60	T3	N3	M0	Ⅲ	negative	<=5	<=37	6.54148	6.51159	5.90857	5.57803	3.92315	139	57	9.3	6.62
815277	61	0	intestinal	middle	female	>60	T3	N0	M0	Ⅱ	negative	>5	>37	4.52105	3.11103	4.95699	1.46467	2.03562	99	61	9.37	5.18
802987	20.67	1	mixed	NA	female	<=60	T3	N2	M0	Ⅲ	negative	<=5	<=37	3.90207	0.201634	3.64386	0.659925	0.613532	81	39	9.77	0.45
807058	61	0	mixed	NA	female	<=60	T1	N0	M0	Ⅰ	moderate positive	NA	NA	5.94181	2.82171	3.49825	0	4.48091	57	29	9.95	1.93
905775	60.47	0	mixed	NA	male	<=60	T1	N0	M0	Ⅰ	negative	<=5	<=37	5.12805	3.75809	4.36527	3.35896	2.80323	73	28	10.12	4.68
810492	61	0	intestinal	poor	male	>60	T2	N3	M0	Ⅲ	negative	<=5	<=37	6.10182	4.8679	6.12722	4.50843	4.01614	169	93	10.36	2.46
900799	9.63	1	intestinal	poor	female	>60	T2	N3	M0	Ⅲ	negative	NA	NA	5.97659	4.47832	4.57046	3.25852	3.5008	132	90	10.46	2.37
810109	2	1	intestinal	poor	female	<=60	T3	N2	M0	Ⅲ	negative	>5	>37	3.91169	0.0285692	4.72955	0	3.97177	114	72	10.52	7.4
508913	48.2	1	diffuse	NA	female	>60	T2	N1	M0	Ⅱ	negative	<=5	<=37	0.0976108	0.613532	0.0703893	0.594549	0.0143553	86	25	10.85	3.43
615461	61	0	intestinal	poor	male	>60	T2	N1	M0	Ⅱ	negative	NA	NA	4.00988	0	0.0285692	1.19535	0.0703893	122	39	10.93	2.63
805512	38.33	1	diffuse	NA	female	>60	T3	N3	M0	Ⅲ	negative	<=5	<=37	0.887525	0	0.632268	0.31034	0.250962	82	17	10.95	5.57
809219	10.57	1	intestinal	middle	female	>60	T2	N0	M0	Ⅰ	negative	<=5	<=37	5.19731	1.83996	5.55275	4.29278	4.77294	NA	NA	10.95	6.75
907305	17.83	1	intestinal	middle	male	>60	T3	N2	M0	Ⅲ	negative	NA	NA	6.27277	2.11437	5.52576	3.50208	3.29572	114	79	11.04	1.27
507111	6.07	1	mixed	NA	male	<=60	T3	N3	M1	Ⅳ	negative	>5	<=37	5.93687	2.67807	3.14731	4.13258	3.69711	95	58	11.45	3.83
907333	8.1	1	intestinal	poor	male	>60	T4	N1	M0	Ⅲ	negative	>5	<=37	2.72901	0.604071	2.64155	1.49057	1.32193	92	42	11.76	2.44
412752	16.97	1	intestinal	middle	female	>60	T3	N3	M0	Ⅲ	moderate positive	NA	NA	5.99729	1.66448	1.94486	3.75702	2.12102	126	28	12.4	3.47
510607	21.1	1	intestinal	poor	female	>60	T3	N0	M0	Ⅱ	negative	<=5	<=37	6.19908	3.94953	0.422233	0.15056	0	70	10	12.41	3.96
804162	5.73	1	intestinal	poor	female	<=60	T3	N3	M0	Ⅲ	strong positive	<=5	<=37	5.25927	3.97361	6.25456	3.47638	3.59813	100	40	12.77	1.4
506268	61	0	mixed	NA	female	>60	T3	N2	M0	Ⅲ	negative	<=5	<=37	5.88166	1.48543	1.09761	2.774	0.713696	141	79	12.89	2.36
802661	61	0	intestinal	poor	male	<=60	T3	N0	M0	Ⅱ	negative	<=5	<=37	6.48269	5.34305	4.72683	3.58376	3.52732	96	38	13.38	6.15
501836	5.8	1	intestinal	poor	female	>60	T2	N1	M0	Ⅱ	negative	>5	NA	0	0.189034	3.42492	1.43829	1.33914	59	21	13.42	3.21
406677	7.93	1	mixed	NA	female	<=60	T2	N3	M0	Ⅲ	negative	<=5	<=37	0.0840643	0.356144	0.879706	2.73118	2.34483	72	12	13.67	1.45
814022	13.93	1	intestinal	well	female	<=60	T3	N0	M1	Ⅳ	negative	<=5	<=37	6.17453	6.644	2.55827	4.70874	4.81404	67	22	13.96	0.5
900231	31.17	1	intestinal	poor	female	>60	T3	N2	M0	Ⅲ	negative	<=5	<=37	5.63227	2.67807	3.04963	4.25852	1.09761	169	74	14.36	0.78
608752	61	0	intestinal	NA	female	>60	T3	N1	M0	Ⅱ	weakly positive	<=5	<=37	0.650765	3.4489	5.7866	5.08194	5.17951	NA	NA	15.76	6.32
808834	61	0	intestinal	poor	female	>60	T1	N0	M0	Ⅰ	negative	<=5	<=37	6.54489	3.21101	4.98048	3.45022	2.5008	121	83	16.15	3.06
815272	22.63	1	NA	middle	female	<=60	T3	N0	M0	Ⅱ	negative	<=5	<=37	6.14588	4.24793	3.90689	2.91839	2.5656	100	31	16.24	5.54
804188	50.83	1	NA	poor	female	>60	T3	N2	M0	Ⅲ	strong positive	<=5	<=37	6.30049	4.1235	6.23093	4.75489	4.83794	NA	NA	16.52	12.89
604495	1.57	1	intestinal	poor	male	>60	T3	N3	M0	Ⅲ	negative	NA	NA	2.15381	0.0285692	2.0635	3.17473	2.74201	152	55	16.66	12.19
809521	18.1	1	intestinal	poor	female	<=60	T3	N2	M0	Ⅲ	negative	>5	>37	3.97085	1.20789	5.37851	1.90689	1.38957	85	49	16.86	6.85
805781	61	0	intestinal	poor	female	>60	T3	N0	M0	Ⅱ	negative	NA	NA	6.21859	0.238787	3.04963	3.91169	1.66903	131	67	17.69	3.2
805619	61	0	intestinal	poor	female	<=60	T3	N3	M1	Ⅳ	negative	NA	NA	0	0.15056	0.83996	4.10852	0.422233	116	61	17.95	0.53
710870	24.5	1	intestinal	poor	female	>60	T3	N3	M0	Ⅲ	negative	<=5	<=37	2.92029	5.43596	5.67751	4.74039	3.02857	36	7	18.3	18.51
614108	23.5	1	mixed	NA	female	>60	T3	N2	M0	Ⅲ	negative	NA	NA	6.61294	2.85798	1.84398	2.73769	1.37851	112	39	19.16	2.93
806785	61	0	intestinal	poor	female	>60	T3	N0	M0	Ⅱ	weakly positive	<=5	<=37	3.27798	0.0426443	5.23611	0.432959	0.0976108	NA	NA	19.52	6.93
613823	61	0	intestinal	poor	female	>60	T3	N0	M0	Ⅱ	moderate positive	NA	NA	0.948601	0.0426443	0.137504	1.07724	1.55582	80	19	19.65	4.71
703751	61	0	intestinal	poor	female	<=60	T3	N2	M0	Ⅲ	negative	NA	NA	6.21121	2.84197	3.80012	1.53605	1.31034	77	18	20.04	10.09
812489	61	0	intestinal	poor	female	<=60	T2	N0	M0	Ⅰ	negative	<=5	<=37	5.15543	2.99458	4.62176	4.26903	3.29719	106	53	20.1	31.77
613508	18.63	1	intestinal	poor	male	<=60	T2	N2	M0	Ⅱ	moderate positive	>5	<=37	6.58946	4.52732	5.67582	5.615	5.27165	245	99	20.46	28.01
502448	28.5	1	intestinal	middle	female	>60	T3	N2	M1	Ⅳ	weakly positive	NA	NA	6.14425	3.90497	3.70819	3.33199	2.7845	43	13	20.48	7.49
712115	36.3	1	diffuse	NA	female	>60	T3	N2	M0	Ⅲ	negative	<=5	<=37	5.13258	6.17712	2.67129	3.33771	1.53605	83	26	20.76	10.04
403134	23.1	1	diffuse	NA	male	>60	T3	N1	M0	Ⅱ	negative	NA	NA	4.70984	2.1635	1.73118	2.40599	0.956057	84	49	20.79	44.09
805136	61	0	intestinal	poor	male	>60	T3	N0	M0	Ⅱ	negative	NA	NA	1.81147	1.17632	5.17552	5.14486	1.14405	188	81	21.1	15.04
808897	61	0	intestinal	poor	female	<=60	T2	N2	M0	Ⅱ	negative	<=5	NA	4.7866	3.35332	5.77426	3.96532	3.92979	95	41	22.55	7.01
608415	61	0	mixed	NA	female	>60	T3	N2	M0	Ⅲ	negative	<=5	>37	2.38405	4.79805	4.56621	2.71809	3.43029	NA	NA	23.08	1.56
809737	61	0	intestinal	poor	male	<=60	T3	N2	M0	Ⅲ	negative	<=5	<=37	1.13093	0	4.00988	0	3.55827	78	44	24.52	5.14
900061	61	0	intestinal	well	female	<=60	T1	N0	M0	Ⅰ	negative	NA	NA	5.88972	3.00899	4.28688	4.14812	1.13093	199	87	24.52	3.16
910180	54.87	1	intestinal	middle	female	>60	T3	N2	M0	Ⅲ	moderate positive	NA	NA	4.88313	6.59887	4.88801	3.86196	4.06523	171	94	25.35	5
714125	61	0	intestinal	well	female	>60	T1	N0	M0	Ⅰ	negative	<=5	<=37	0	5.13217	4.0054	0.903038	0.321928	NA	NA	25.86	17.61
817539	61	0	intestinal	middle	female	>60	T3	N0	M0	Ⅱ	negative	NA	NA	1.46467	4.60288	3.37156	2.98003	2.89336	102	60	26.98	8.43
715993	5.57	1	intestinal	middle	female	>60	T4	N1	M1	Ⅳ	strong positive	>5	<=37	0.0565835	2.80735	4.02945	4.21335	2.60881	123	55	28.11	5.29
615632	41.33	1	intestinal	middle	male	>60	T2	N0	M0	Ⅰ	weakly positive	NA	NA	5.20594	0.124328	0.925999	2.28983	0.790772	171	63	28.43	4.13
715305	61	0	intestinal	well	female	<=60	T1	N0	M0	Ⅰ	negative	<=5	<=37	0.226509	3.80219	3.904	2.488	1.14405	139	37	28.49	12.3
704090	26.57	1	intestinal	middle	female	<=60	T3	N3	M0	Ⅲ	negative	NA	NA	5.52482	0.176323	1.88753	1.92979	0.565597	128	58	28.96	7.77
811582	61	0	intestinal	poor	female	>60	T3	N2	M0	Ⅲ	negative	NA	NA	3.03738	0.238787	3.40463	4.40395	3.05137	146	92	29.21	11.06
809739	29.93	1	intestinal	poor	female	>60	T3	N1	M0	Ⅱ	moderate positive	NA	NA	6.50494	1.18269	4.8212	3.62176	3.54844	105	35	31.06	5.62
506557	61	0	intestinal	poor	female	>60	T1	N0	M0	Ⅰ	negative	<=5	<=37	5.3565	0.863938	1.05658	2.82985	2.35614	67	31	31.29	25.18
905943	60.43	0	intestinal	middle	female	<=60	T4	N0	M0	Ⅱ	moderate positive	NA	NA	6.33289	3.17792	4.87823	4.17792	4.07468	171	88	31.3	3.96
606228	61	0	intestinal	middle	female	<=60	T3	N1	M0	Ⅱ	strong positive	NA	NA	0.475085	0	1.05658	3.36317	2.38681	103	14	31.92	2.54
407500	27.3	1	intestinal	poor	male	>60	T3	N0	M0	Ⅱ	negative	NA	NA	6.27724	0.214125	4.9241	4.04352	1.90689	144	64	32.09	25.04
711202	61	0	intestinal	poor	female	>60	T2	N3	M0	Ⅲ	strong positive	<=5	<=37	0	2.65764	4.92932	0.356144	0.505891	NA	NA	32.1	4.5
711376	61	0	intestinal	poor	male	>60	T1	N0	M0	Ⅰ	negative	<=5	<=37	2.09085	5.07082	5.64789	0	0	113	37	32.36	13.38
909606	58.4	0	intestinal	poor	female	<=60	T4	N0	M0	Ⅱ	negative	NA	NA	6.0177	0.464668	1.4489	2.43029	0.659925	98	33	32.39	5.82
816221	39.53	1	intestinal	poor	female	<=60	T3	N1	M0	Ⅱ	strong positive	<=5	<=37	6.01525	6.59589	4.54967	5.69349	5.79233	188	99	32.39	55.47
900602	8.67	1	intestinal	middle	female	>60	T3	N3	M0	Ⅲ	negative	>5	>37	2.71589	1.25701	5.9697	5.19377	5.19889	NA	NA	33.11	12.66
410014	61	0	intestinal	poor	male	<=60	T1	N0	M0	Ⅰ	negative	<=5	<=37	5.77821	4.45483	1.25701	0.163499	0.124328	67	18	33.34	74.56
900794	61	0	intestinal	middle	female	<=60	T3	N0	M0	Ⅱ	moderate positive	NA	NA	4.07382	1.94486	4.82171	3.45812	3.5741	147	78	33.5	1.94
615501	35	1	intestinal	middle	male	>60	T3	N3	M0	Ⅲ	weakly positive	<=5	<=37	3.19219	0.0426443	1.30451	2.17632	1.23266	121	12	33.56	19.32
805066	14.67	1	intestinal	NA	female	>60	T3	N0	M0	Ⅱ	negative	NA	NA	6.59679	0.0565835	1.8679	3.09424	2.47768	104	53	34.06	13.91
613444	16.53	1	intestinal	middle	male	>60	T1	N0	M0	Ⅰ	negative	<=5	<=37	3.84499	0.790772	4.14731	5.34908	5.13873	134	40	34.79	18.11
901437	36.27	1	intestinal	middle	male	>60	T3	N3	M0	Ⅲ	negative	<=5	<=37	3.12598	1.29278	3.74201	3.0635	3.05137	80	59	34.83	2.83
702628	26.57	1	intestinal	poor	female	>60	T3	N2	M0	Ⅲ	negative	<=5	<=37	6.17333	2.44626	3.74524	2.40871	1.79909	110	67	34.84	28.6
615312	7	1	intestinal	middle	female	>60	T3	N3	M0	Ⅲ	moderate positive	NA	NA	2.73118	0.124328	2.76765	3.22497	1.11103	160	55	35.62	65.55
708587	56.63	1	intestinal	NA	female	>60	T3	N3	M0	Ⅲ	negative	>5	>37	5.74631	0.575312	3.93734	3.848	2.1177	144	50	36.67	38.27
812687	61	0	diffuse	NA	female	<=60	T2	N0	M0	Ⅰ	weakly positive	<=5	<=37	0.604071	0.286881	3.53481	4.02148	1.10434	129	50	36.68	20.43
506587	61	0	intestinal	poor	female	>60	T3	N0	M0	Ⅱ	negative	<=5	<=37	5.78738	0.31034	0.748461	3.19219	0.695994	97	27	36.72	6.67
600571	61	0	intestinal	poor	female	<=60	T2	N1	M0	Ⅱ	negative	<=5	NA	0.0840643	0.0840643	2.37573	2.17632	1.90304	NA	NA	37.82	20.1
709515	17	1	diffuse	NA	male	>60	T4	N3	M0	Ⅲ	negative	<=5	<=37	5.97797	0	3.83086	4.06005	2.58976	129	52	37.91	14.05
804836	3.27	1	intestinal	middle	male	>60	T2	N1	M0	Ⅱ	weakly positive	NA	NA	6.29793	0.464668	3.40054	2.11103	0.0703893	121	59	38.51	28.01
605039	15.43	1	mixed	NA	male	<=60	T3	N3	M0	Ⅲ	negative	NA	NA	6.43146	1.72683	4.55029	5.10392	4.34199	98	40	38.54	13.13
716857	4.77	1	intestinal	poor	female	>60	T3	N3	M0	Ⅲ	strong positive	NA	NA	3.54226	6.5627	1.03562	3.51223	3.08576	125	54	39.11	6.07
500652	61	0	intestinal	middle	female	>60	T3	N2	M0	Ⅲ	negative	NA	NA	4.54905	1.52105	4.44758	2.94486	3.32337	170	107	39.45	9.2
503456	26.33	1	intestinal	poor	female	>60	T2	N2	M0	Ⅱ	negative	<=5	<=37	3.2555	4.70432	5.6311	4.68874	4.06523	NA	NA	39.66	40.82
709827	9.97	1	intestinal	poor	male	>60	T4	N0	M1	Ⅳ	negative	<=5	<=37	6.15664	3.39643	6.40888	5.11811	5.77189	99	40	39.84	23.6
818544	11.97	1	intestinal	poor	male	<=60	T3	N3	M0	Ⅲ	negative	<=5	>37	0.422233	5.6893	6.40344	4.59036	4.48285	91	70	40	10.89
807585	61	0	intestinal	poor	female	>60	T0	N0	M0	Ⅰ	negative	<=5	<=37	5.88679	5.37712	5.47444	3.01257	3.40599	139	99	40	8.68
712324	8.67	1	intestinal	middle	female	>60	T3	N3	M0	Ⅲ	negative	<=5	<=37	0.15056	4.70929	4.90207	3.5472	2.64847	56	16	40.9	23.94
413247	61	0	intestinal	NA	male	<=60	T2	N0	M0	Ⅰ	negative	NA	NA	6.52576	1.22033	2.71589	3.29425	2.1177	165	113	41.04	25.28
812982	61	0	intestinal	poor	female	>60	T1	N0	M0	Ⅰ	negative	NA	NA	6.14629	6.38336	4.06781	3.774	4.18666	78	17	41.41	9.25
908703	58.23	0	intestinal	poor	male	<=60	T1	N2	M0	Ⅱ	strong positive	<=5	<=37	6.27557	6.65234	5.98937	4.6011	4.66164	NA	NA	42.28	36.42
604850	5.57	1	intestinal	poor	female	<=60	T3	N3	M1	Ⅳ	negative	>5	<=37	6.23458	1.12433	4.04963	4.18745	2.48027	113	41	42.33	51.28
704831	34.53	1	diffuse	NA	female	<=60	T3	N0	M1	Ⅳ	negative	<=5	<=37	6.37295	2.15704	2.57046	1.46989	1.27501	126	50	42.44	12.88
406465	51.53	1	intestinal	poor	female	>60	T3	N2	M0	Ⅲ	negative	NA	NA	0.0976108	0	1.37851	0.613532	0.0285692	56	5	43.39	14.49
804716	58.4	1	intestinal	poor	male	>60	T4	N2	M0	Ⅲ	negative	NA	NA	4.66107	2.75702	5.27314	3.71809	1.0635	87	35	44.52	11.92
715154	51.57	1	intestinal	middle	female	>60	T3	N3	M0	Ⅲ	moderate positive	>5	<=37	0.807355	3.72901	1.25701	0.948601	0.124328	104	39	44.55	36.15
612533	0.1	1	intestinal	poor	female	>60	T3	N3	M1	Ⅳ	negative	<=5	>37	6.02081	2.93923	4.30012	2.85798	2.51349	181	144	44.89	32.53
704360	61	0	intestinal	middle	male	>60	T3	N0	M0	Ⅱ	weakly positive	>5	<=37	2.93168	0.0285692	0.0285692	3.0268	2.62293	113	70	45.23	38.57
716482	19.87	1	intestinal	middle	female	<=60	T3	N0	M0	Ⅱ	moderate positive	NA	NA	6.05723	5.40054	4.90497	4.51665	4.4121	120	45	45.53	34.82
708520	36.43	1	intestinal	poor	female	>60	T3	N0	M0	Ⅱ	negative	NA	NA	6.36982	1.54597	4.10601	4.56071	1.65535	109	49	45.8	7.26
903315	61.8	0	intestinal	middle	female	<=60	T3	N0	M0	Ⅱ	strong positive	NA	NA	6.58767	4.42694	4.93263	4.30159	4.09339	167	95	45.93	12.58
402275	9	1	intestinal	poor	female	<=60	T2	N3	M0	Ⅲ	negative	NA	NA	6.58391	3.45286	3.6427	3.74416	1.81967	NA	NA	47.6	57.63
403060	61	0	mixed	NA	female	<=60	T3	N3	M0	Ⅲ	negative	<=5	<=37	6.49313	4.20242	3.10769	3.35332	1.34483	113	73	47.99	13.55
905522	43.87	1	intestinal	middle	female	>60	T2	N0	M0	Ⅰ	negative	NA	NA	3.51979	3.25248	4.63575	3.67582	3.82069	122	52	48.23	6.29
502388	61	0	intestinal	poor	female	>60	T3	N2	M0	Ⅲ	negative	NA	NA	6.36177	3.32625	2.21723	3.27947	3.23726	68	19	48.31	12.89
506450	9.83	1	intestinal	middle	male	>60	T3	N0	M0	Ⅱ	negative	NA	NA	6.48929	1.70487	2.88753	3.62761	1.93734	152	110	48.4	48.21
700072	7.1	1	intestinal	poor	female	>60	T3	N2	M0	Ⅲ	weakly positive	>5	<=37	2.14731	6.2485	4.10518	3.08406	1.5656	132	85	48.62	71.29
900235	8.67	1	intestinal	poor	female	<=60	T2	N0	M0	Ⅰ	negative	<=5	<=37	4.1811	1.21412	0.0703893	1.50589	0.0703893	176	72	48.9	3.9
510183	61	0	intestinal	well	male	>60	T1	N1	M0	Ⅰ	negative	<=5	<=37	2.15381	0.687061	1.01436	1.30451	0.773996	85	27	49.16	14.14
702979	7.73	1	intestinal	poor	female	>60	T3	N2	M0	Ⅲ	weakly positive	NA	NA	6.42459	3.44493	4.04352	3.79494	3.37851	128	22	49.26	50.72
709337	25.9	1	intestinal	poor	male	<=60	T3	N3	M0	Ⅲ	negative	NA	NA	5.70543	0.485427	1.37851	2.96347	2.48027	126	81	50	4.16
407223	61	0	intestinal	middle	female	<=60	T3	N2	M0	Ⅲ	negative	NA	NA	5.90761	0.669027	4.38957	2.24489	1.84398	66	31	50.2	28.84
607228	61	0	intestinal	poor	female	>60	T3	N2	M0	Ⅲ	strong positive	>5	>37	3.91073	0.0703893	1.63691	1.65535	1.42761	126	50	50.33	24.83
816217	22.63	1	intestinal	poor	male	<=60	T3	N3	M0	Ⅲ	negative	NA	NA	1.46989	4.41481	2.66903	1.35614	0	86	37	51.13	37.88
404107	61	0	intestinal	middle	male	>60	T3	N2	M0	Ⅲ	negative	NA	NA	5.44857	2.16027	4.76977	1.33342	0	NA	NA	52.32	27.27
407561	3.3	1	intestinal	middle	male	>60	T2	N3	M0	Ⅲ	negative	NA	NA	3.7301	0.0285692	1.65535	3.60763	0.111031	134	72	52.35	3.41
407597	61	0	intestinal	poor	female	<=60	T3	N1	M0	Ⅱ	strong positive	NA	NA	4.60288	1.93357	3.51096	3.58015	1.48543	62	18	52.39	19
504448	61	0	intestinal	poor	female	>60	T3	N1	M0	Ⅱ	negative	NA	NA	6.34891	1.77821	3.06695	3.45681	2.68032	96	27	52.4	36.95
906280	60.23	0	intestinal	poor	female	>60	T2	N1	M0	Ⅱ	negative	NA	NA	6.59141	4.25323	3.45154	2.46467	2.19219	143	87	54.35	13.63
716259	9.6	1	intestinal	poor	female	>60	T3	N2	M0	Ⅲ	negative	NA	NA	4.1152	6.28448	4.47119	4.76713	3.9855	162	51	56	13.31
712460	61	0	intestinal	middle	female	>60	T3	N1	M0	Ⅱ	moderate positive	NA	NA	3.35191	5.76394	4.61648	3.68145	3.41549	105	32	56.18	62.52
410719	61	0	intestinal	poor	female	>60	T3	N3	M0	Ⅲ	moderate positive	<=5	<=37	6.15704	5.64097	3.16189	1.30451	1.51602	68	24	56.56	14.02
606229	6.73	1	intestinal	middle	female	>60	T3	N0	M0	Ⅱ	negative	<=5	>37	1.15056	0.367371	2.58015	3.52231	3.17792	104	19	56.73	15.82
406361	61	0	intestinal	poor	male	<=60	T1	N1	M0	Ⅰ	strong positive	>5	<=37	4.85997	5.78633	6.35966	3.74524	3.64386	147	70	56.79	42.65
511406	30.7	1	intestinal	poor	female	<=60	T3	N0	M0	Ⅱ	negative	NA	NA	0.124328	4.67129	3.49953	1.77821	0.910733	80	45	57.05	48.4
805698	61	0	mixed	NA	female	>60	T2	N1	M0	Ⅱ	negative	<=5	<=37	6.34572	0.0426443	2.10769	2.60407	1.80323	84	20	57.23	15.91
509599	61	0	intestinal	poor	female	<=60	T3	N2	M0	Ⅲ	negative	<=5	<=37	2.17632	0.632268	4.46858	1.45943	0.584963	106	34	57.94	5.74
906351	61	0	NA	well	female	>60	T2	N1	M0	Ⅱ	negative	NA	NA	5.89045	2.02857	5.64472	2.40599	2.31904	238	205	58.05	46.88
509911	61	0	mixed	NA	male	<=60	T1	N0	M0	Ⅰ	negative	<=5	<=37	6.29811	1.17632	2.4489	1.02857	0.432959	121	72	58.66	15.4
615669	21.33	1	mixed	NA	female	<=60	T4	N0	M0	Ⅱ	strong positive	NA	NA	6.04701	3.81865	4.35191	1.99639	0.495695	199	104	59.17	22.44
702735	43.63	1	intestinal	poor	female	<=60	T3	N2	M0	Ⅲ	negative	<=5	<=37	6.59021	2.60644	6.45878	5.57864	5.31433	NA	NA	59.9	55.61
502702	61	0	intestinal	middle	male	>60	T4	N1	M0	Ⅲ	moderate positive	NA	NA	4.64443	0.765535	1.98914	1.27501	0.226509	65	33	60.14	15.41
412285	61	0	intestinal	middle	male	>60	T2	N1	M0	Ⅱ	negative	<=5	<=37	6.63807	5.43962	4.25172	4.18428	1.15056	109	83	60.25	40.46
406359	31.77	1	intestinal	middle	female	>60	T3	N2	M0	Ⅲ	negative	<=5	<=37	5.62088	0.378512	2.1177	1.49057	0.62293	76	19	60.63	33.29
811116	11	1	intestinal	poor	male	<=60	T3	N1	M0	Ⅱ	moderate positive	NA	NA	3.45418	0.214125	1.44361	2.57289	4.2032	146	113	60.72	30.97
507497	48.17	1	intestinal	middle	female	>60	T1	N1	M0	Ⅰ	negative	<=5	<=37	5.88533	4.2765	4.26303	2.68706	2.35896	84	36	61.37	31.7
905714	60.5	0	mixed	NA	female	<=60	T3	N1	M0	Ⅱ	negative	<=5	<=37	4.05137	0.454176	5.05528	4.03914	4.21878	NA	NA	61.4	8.43
804717	16.7	1	intestinal	poor	female	>60	T4	N2	M0	Ⅲ	negative	NA	NA	5.20398	0.0840643	4.51349	4.08066	3.22342	91	35	61.93	28.83
702625	61	0	intestinal	middle	female	>60	T2	N0	M0	Ⅰ	negative	NA	NA	5.70377	2.69153	4.05311	4.28688	2.93546	88	17	62.04	18.45
906078	61	0	intestinal	poor	male	>60	T1	N0	M0	Ⅰ	negative	NA	NA	6.26997	1.78241	5.73525	1.02857	3.0036	122	76	63.37	37.1
615396	61	0	intestinal	middle	male	>60	T3	N0	M0	Ⅱ	weakly positive	>5	>37	5.16511	0.176323	4.44559	1.85997	0.85599	104	47	63.41	6.02
410345	61	0	intestinal	poor	male	<=60	T2	N0	M0	Ⅰ	negative	<=5	<=37	3.58256	2.22033	2.90111	1.61353	1.52607	46	14	64.77	22.97
612663	33.23	1	intestinal	middle	female	<=60	T3	N3	M0	Ⅲ	negative	NA	NA	4.29646	0.163499	1.35614	2.33914	0.650765	85	22	64.92	13.27
603941	61	0	intestinal	poor	male	<=60	T3	N3	M0	Ⅲ	moderate positive	<=5	<=37	5.64097	1.5008	6.63749	3.98823	5.45385	NA	NA	65.55	46.35
903036	61.93	0	intestinal	poor	female	>60	T1	N1	M0	Ⅰ	negative	<=5	<=37	6.44311	2.18269	5.30268	2.73985	2.07039	127	81	65.57	32.94
613022	34.63	1	intestinal	poor	male	>60	T2	N3	M0	Ⅲ	weakly positive	NA	NA	5.89554	1.93357	2.46989	3.64039	3.06005	176	58	66.04	20.14
711235	61	0	intestinal	middle	female	<=60	T1	N2	M0	Ⅱ	moderate positive	<=5	<=37	5.71205	6.45697	5.29719	1.29278	1.74846	133	42	66.45	19.79
812492	61	0	intestinal	poor	male	<=60	T3	N0	M0	Ⅱ	negative	<=5	<=37	5.85922	3.57531	5.18864	3.85798	3.70598	96	22	66.59	24.64
709259	7.67	1	mixed	NA	female	>60	T3	N2	M0	Ⅲ	moderate positive	NA	NA	3.80426	2.43029	1.07039	2.97269	2.70266	78	6	66.67	0.19
502256	61	0	intestinal	poor	female	>60	T2	N0	M0	Ⅰ	weakly positive	<=5	NA	5.32733	1.64616	2.80323	1.9486	1.02148	NA	NA	66.82	9.63
812978	61	0	intestinal	poor	male	<=60	T1	N0	M0	Ⅰ	negative	<=5	<=37	0.773996	0.555816	1.88362	2.70708	0.0143553	76	36	67.65	7.03
412550	61	0	intestinal	NA	male	<=60	T1	N0	M0	Ⅰ	negative	<=5	<=37	6.61176	3.70598	2.76341	4.37156	2.41414	NA	NA	67.84	12.53
404229	17.83	1	intestinal	poor	female	>60	T2	N3	M0	Ⅲ	negative	>5	>37	6.41143	1.27501	0.163499	0.565597	0.970854	173	21	68.81	16.84
509400	61	0	diffuse	NA	female	>60	T3	N1	M0	Ⅱ	negative	>5	<=37	3.81865	2.40599	0.632268	1.43296	1.5656	84	35	69.95	39.77
403132	31.4	1	diffuse	NA	female	>60	T3	N2	M0	Ⅲ	negative	NA	NA	5.83946	0.62293	1.87184	4.17871	3.38267	63	15	71.63	13.63
702574	61	0	intestinal	NA	female	>60	T1	N0	M0	Ⅰ	negative	<=5	<=37	3.9607	0.782409	3.63343	3.22033	1.5509	96	31	72.01	13.14
607487	19.8	1	intestinal	poor	female	>60	T4	N0	M0	Ⅱ	weakly positive	NA	NA	5.44659	0.765535	3.65306	3.20945	2.06005	82	25	72.4	31.85
604259	61	0	intestinal	middle	female	>60	T2	N0	M0	Ⅰ	negative	<=5	<=37	6.38353	4.59515	4.59395	3.03738	2.9782	71	22	72.87	9.24
406570	61	0	intestinal	NA	female	>60	T3	N0	M0	Ⅱ	moderate positive	NA	NA	5.96486	2.32481	3.80116	3.12598	2.96901	122	51	73.08	54.31
709725	61	0	intestinal	poor	female	>60	T2	N2	M0	Ⅰ	negative	NA	NA	6.46891	2.18269	2.38681	1.89142	1.69599	69	10	74.03	21.09
607486	61	0	intestinal	poor	female	<=60	T2	N2	M0	Ⅱ	negative	<=5	<=37	4.15785	0.0143553	1.0072	0.505891	0.443607	NA	NA	75.68	4.7
403457	50.33	1	intestinal	NA	female	>60	T2	N0	M0	Ⅰ	strong positive	NA	NA	4.29425	5.72656	2.63691	4.22033	4.26303	100	46	77.02	43.32
501490	61	0	intestinal	middle	female	>60	T3	N1	M0	Ⅱ	strong positive	NA	NA	4.49506	2.61589	1.848	0.687061	0.704872	95	23	77.36	39.3
613143	38.77	1	mixed	NA	female	>60	T2	N1	M0	Ⅱ	negative	>5	<=37	5.88509	0.555816	2.64847	3.09592	2.7137	131	42	77.5	22.2
502138	61	0	intestinal	poor	female	>60	T2	N0	M0	Ⅰ	negative	NA	NA	5.897	3.12598	4.17473	3.13914	3.14405	77	31	77.96	53.99
500555	61	0	intestinal	middle	female	<=60	T1	N0	M0	Ⅰ	negative	NA	NA	6.57168	0	4.61765	1.74846	2.45154	252	147	79.06	25.24
506152	61	0	intestinal	poor	female	<=60	T1	N1	M0	Ⅰ	negative	NA	NA	5.48704	1.46467	3.18903	2.41143	2.37851	95	36	79.42	44.7
502209	61	0	intestinal	poor	female	<=60	T3	N0	M0	Ⅱ	negative	<=5	<=37	5.77952	4.7939	4.21257	2.1635	2.02148	84	41	79.66	44.71
716419	61	0	mixed	NA	female	>60	T1	N0	M0	Ⅰ	negative	NA	NA	0.807355	3.46205	3.5656	0.970854	0.275007	62	31	79.94	22.71
905866	60.43	0	intestinal	middle	female	<=60	T1	N0	M0	Ⅰ	negative	<=5	<=37	3.851	0.815575	4.71094	3.98732	3.66903	123	47	79.96	33.1
809866	43.8	1	intestinal	middle	female	>60	T3	N1	M0	Ⅱ	weakly positive	NA	NA	5.7241	2.58976	6.38543	2.45154	3.10769	143	101	80.18	15.7
815187	61	0	intestinal	poor	female	>60	T1	N0	M0	Ⅰ	negative	<=5	<=37	4.20867	2.60881	4.66732	3.78764	3.40327	73	21	80.21	44.38
715957	61	0	intestinal	poor	female	>60	T3	N2	M0	Ⅲ	negative	<=5	<=37	2.37016	5.98618	3.08916	3.39094	2.15056	74	21	80.33	51.71
412984	61	0	intestinal	poor	female	>60	T3	N2	M0	Ⅲ	strong positive	>5	<=37	5.75676	2.854	3.19219	2.84398	3.0197	176	54	81.12	53.23
403239	12.3	1	intestinal	middle	female	<=60	T2	N1	M0	Ⅱ	strong positive	>5	<=37	6.64501	1.77821	3.76022	2.03562	1.29866	126	38	81.98	48.4
615583	11.9	1	mixed	NA	female	>60	T3	N2	M0	Ⅲ	negative	NA	NA	6.43746	2.51602	4.35966	4.10769	2.05311	125	42	82.66	32.81
714869	29.9	1	intestinal	NA	female	>60	T3	N2	M0	Ⅲ	negative	NA	NA	5.69181	6.32823	5.27165	3.23266	3.0635	181	141	82.68	98.41
501970	25.53	1	intestinal	poor	male	>60	T3	N0	M0	Ⅱ	negative	NA	NA	6.37191	5.7148	5.53076	5.74739	5.51412	152	90	84.37	41.39
501835	36.87	1	intestinal	poor	female	>60	T1	N0	M0	Ⅰ	negative	NA	NA	3.30889	0.565597	4.12763	1.33342	1.18269	82	19	84.76	51.52
503712	13.5	1	intestinal	NA	female	<=60	T3	N1	M0	Ⅱ	negative	NA	NA	5.98709	0	2.24184	1.86394	0.799087	63	18	85.03	79.65
708737	61	0	intestinal	well	female	<=60	T1	N0	M0	Ⅰ	negative	<=5	<=37	6.49121	0.879706	3.07211	3.30012	0.9855	136	84	85.24	40.9
412283	61	0	intestinal	poor	male	>60	T3	N0	M0	Ⅱ	moderate positive	NA	NA	6.65048	4.02503	4.43696	4.14568	2.54844	NA	NA	85.89	36.29
407224	61	0	intestinal	poor	female	<=60	T3	N0	M0	Ⅱ	negative	NA	NA	2.56803	0.0426443	2.19219	2.1177	0.378512	NA	NA	86.06	3.86
805540	8.03	1	mixed	NA	female	>60	T3	N3	M0	Ⅲ	negative	NA	NA	0	0	2.91648	4.39094	2.92029	NA	NA	86.89	0.95
817024	61	0	intestinal	middle	female	>60	T3	N2	M0	Ⅲ	negative	<=5	<=37	5.40224	6.63227	5.78084	1.1177	1.26303	152	93	86.96	54.06
811349	61	0	intestinal	middle	female	<=60	T1	N0	M0	Ⅰ	negative	<=5	<=37	4.94813	0.594549	2.83592	2.9241	2.17632	100	17	87.01	65.21
402646	8.7	1	intestinal	poor	female	<=60	T3	N1	M0	Ⅱ	moderate positive	<=5	<=37	6.62659	3.04963	4.77294	2.53356	1.1177	194	135	87.96	70.72
702813	61	0	intestinal	middle	female	<=60	T3	N1	M0	Ⅱ	negative	NA	NA	1.43296	0.0565835	0.678072	1	0.137504	48	16	88.26	35.41
607421	5.63	1	intestinal	poor	male	>60	T4	N2	M1	Ⅳ	negative	<=5	>37	1.72683	0.0426443	0.0976108	2.32769	0.0426443	77	42	88.7	65.8
609648	22.57	1	intestinal	poor	male	<=60	T3	N3	M0	Ⅲ	negative	NA	NA	0	4.64962	6.27854	2.74846	2.54102	142	83	90.12	79.82
510472	61	0	intestinal	well	female	<=60	T1	N0	M0	Ⅰ	weakly positive	NA	NA	6.11103	2.05658	2.14078	0.0703893	0	83	24	91.1	69.63
711098	61	0	intestinal	middle	male	>60	T3	N0	M0	Ⅱ	strong positive	NA	NA	6.2604	6.45467	4.92362	2.82782	0.773996	167	57	91.27	95.93
813349	61	0	intestinal	poor	female	<=60	T2	N0	M0	Ⅰ	negative	<=5	<=37	5.22033	6.6532	4.30597	3.53605	3.33914	113	47	92.71	9.72
804313	21.6	1	intestinal	poor	male	>60	T4	N3	M0	Ⅲ	negative	<=5	<=37	0.0565835	0.475085	1.13093	2	0.124328	NA	NA	93.16	8.47
406970	61	0	intestinal	middle	female	>60	T1	N0	M0	Ⅰ	negative	<=5	<=37	2.70929	0.0285692	1.15056	0.678072	0.0285692	41	13	93.66	87.65
811475	61	0	intestinal	middle	female	>60	T3	N0	M0	Ⅱ	negative	<=5	<=37	5.65821	0.773996	2.5008	2.82985	2.37016	107	33	94.23	33.46
410155	61	0	intestinal	poor	female	<=60	T3	N0	M0	Ⅱ	negative	<=5	<=37	6.30378	4.92742	4.87578	3.60644	2.488	75	38	94.32	73.97
412983	61	0	intestinal	poor	male	>60	T1	N0	M0	Ⅰ	negative	<=5	<=37	6.65464	4.74846	3.34341	3.06178	3.2765	227	157	95.01	75.44
402922	3	1	intestinal	poor	male	>60	T3	N1	M1	Ⅳ	negative	NA	NA	6.60955	2.53605	4.83289	3.28688	0.871844	103	100	96.04	79.87
406289	61	0	intestinal	poor	female	<=60	T3	N0	M0	Ⅱ	weakly positive	NA	NA	6.24279	6.00473	5.66931	1.96347	1.90304	158	74	96.69	90.47
412661	14.37	1	intestinal	middle	female	>60	T2	N0	M0	Ⅰ	moderate positive	NA	NA	5.30122	0.378512	2.19219	0.9855	1.5656	155	46	97.13	84.43
817959	16.27	1	NA	middle	female	>60	T3	N0	M0	Ⅱ	negative	NA	NA	0.799087	5.31578	4.6311	3.97728	4.22419	112	83	98.13	82.83
507306	22.57	1	mixed	NA	male	<=60	T4	N2	M0	Ⅲ	negative	NA	NA	4.13914	0.422233	2.50589	1.85599	0.400538	74	29	99.11	17.19
507918	61	0	intestinal	well	female	<=60	T1	N0	M0	Ⅰ	negative	>5	<=37	5.31325	3.89433	1.01436	1.22033	0.765535	46	9	99.47	49.36
504262	53.53	1	intestinal	poor	female	>60	T3	N0	M0	Ⅱ	negative	>5	>37	6.39369	1.83996	3.8339	3.02326	1.81967	124	84	99.71	98.84
704506	61	0	intestinal	poor	female	<=60	T1	N1	M0	Ⅰ	negative	<=5	<=37	5.7866	1.81558	0.0703893	1.76129	1.20163	64	20	100	92.67
906081	60.3	0	intestinal	poor	male	>60	T1	N0	M0	Ⅰ	negative	<=5	<=37	3.0072	0.275007	4.3799	1.41684	1.05658	120	81	100	17.44
805951	61	0	NA	middle	female	<=60	T3	N0	M0	Ⅱ	negative	<=5	<=37	0.189034	0	0	0.464668	0.111031	53	8	NA	NA
500904	31.23	1	intestinal	poor	male	<=60	T3	N3	M0	Ⅲ	negative	NA	NA	0.565597	0.263034	4.98185	3.51223	2.85798	55	18	NA	NA
808840	61	0	intestinal	poor	male	>60	T4	N2	M0	Ⅲ	negative	<=5	<=37	3.26454	0	2.31615	2.72465	2.28392	59	13	NA	NA
812187	47.3	1	intestinal	poor	male	>60	T3	N0	M0	Ⅱ	negative	<=5	>37	3.93357	0.0285692	1.86394	4.25852	3.16511	60	30	NA	NA
402954	21.33	1	intestinal	poor	female	>60	T3	N3	M0	Ⅲ	negative	NA	NA	3.86295	0	1.02148	1.13093	0.226509	64	22	NA	NA
901972	12.7	1	intestinal	poor	female	>60	T3	N3	M0	Ⅲ	negative	NA	NA	5.35332	1.02148	5.67835	1.91073	0.978196	66	31	NA	NA
403062	61	0	mixed	NA	female	<=60	T3	N1	M0	Ⅱ	strong positive	<=5	<=37	2.71589	0	3.06695	4.17951	0.176323	68	46	NA	NA
819589	61	0	intestinal	middle	female	>60	T3	N0	M0	Ⅱ	negative	NA	NA	5.61058	4.64212	4.69877	2.26003	3.88753	72	36	NA	NA
411913	61	0	intestinal	middle	female	<=60	T2	N0	M0	Ⅰ	negative	NA	NA	0	1.82782	5.87529	1.40054	1.23266	77	54	NA	NA
411383	61	0	intestinal	middle	female	>60	T2	N2	M0	Ⅱ	moderate positive	NA	NA	4.79857	6.14017	1.57046	3.9991	3.80219	83	38	NA	NA
402375	6.07	1	intestinal	poor	male	<=60	T3	N2	M0	Ⅲ	negative	<=5	<=37	1.70044	0.0976108	1.96347	3.20789	0.344828	84	17	NA	NA
716601	29.67	1	intestinal	poor	male	>60	T3	N3	M0	Ⅲ	negative	>5	<=37	4.43429	6.19081	4.0268	4.50271	3.52732	85	20	NA	NA
812188	61	0	intestinal	well	male	>60	T0	N0	M0	Ⅰ		NA	NA	5.97774	1.33914	3.31759	3.32912	2.97453	88	22	NA	NA
707830	61	0	intestinal	NA	female	<=60	T3	N2	M0	Ⅲ	negative	NA	NA	0.604071	3.78241	5.9404	0.910733	0.443607	90	46	NA	NA
611298	31.8	1	intestinal	middle	female	>60	T2	N2	M0	Ⅱ	strong positive	<=5	<=37	6.17253	1.49057	4.68594	1.10434	0.978196	94	18	NA	NA
811535	21.97	1	mixed	NA	female	>60	T3	N0	M0	Ⅱ	negative	<=5	<=37	5.55459	2.43829	4.35826	3.5509	3.04963	94	39	NA	NA
800726	61	0	intestinal	middle	female	>60	T3	N1	M0	Ⅱ	negative	<=5	<=37	6.25644	4.36247	0.815575	0.823749	0.163499	96	80	NA	NA
602626	61	0	intestinal	middle	female	>60	T1	N0	M0	Ⅰ	negative	NA	NA	2.34199	5.45319	2.58976	0.704872	0.124328	98	57	NA	NA
700955	9.6	1	intestinal	middle	female	<=60	T3	N1	M1	Ⅳ	strong positive	<=5	>37	2.56071	5.08023	3.848	4.04527	4.6153	108	24	NA	NA
607597	27.17	1	intestinal	poor	female	<=60	T4	N3	M0	Ⅲ	negative	<=5	<=37	0.831877	4.93546	5.7761	2.0321	2.48543	109	76	NA	NA
906960	44.6	1	intestinal	NA	female	>60	T3	N3	M0	Ⅲ	negative	<=5	>37	5.55336	1.51096	5.79805	1.33342	2.55582	109	40	NA	NA
815358	61	0	intestinal	well	male	>60	T1	N0	M0	Ⅰ	negative	<=5	NA	0	1.5656	3.89433	2.08746	1.78241	109	33	NA	NA
903313	61.8	0	intestinal	middle	female	>60	T3	N0	M0	Ⅱ	negative	NA	NA	5.6153	1.28688	2.87774	1.70044	0.815575	109	84	NA	NA
610206	61	0	intestinal	middle	female	<=60	T3	N0	M1	Ⅳ	moderate positive	NA	NA	1.22651	5.44029	4.56133	3.62059	3.53107	111	68	NA	NA
511491	61	0	intestinal	poor	female	>60	T1	N0	M0	Ⅰ	negative	<=5	NA	2.08746	6.23649	5.62029	4.64559	4.90689	113	83	NA	NA
815677	61	0	intestinal	poor	female	>60	T3	N2	M0	Ⅲ	negative	<=5	<=37	2.52857	4.80116	5.26078	2.04614	0.189034	116	19	NA	NA
902413	10.43	1	intestinal	poor	female	>60	T4	N3	M0	Ⅲ	negative	NA	NA	0.111031	0	2.29572	0.85599	0.575312	116	81	NA	NA
901912	0.17	1	intestinal	poor	female	>60	T4	N3	M0	Ⅲ	negative	>5	<=37	6.48365	0.298658	3.93263	2.83592	1.46989	117	100	NA	NA
812046	17.87	1	intestinal	poor	female	<=60	T3	N3	M1	Ⅳ	negative	<=5	<=37	6.52638	5.4793	3.02857	2.74846	1.15704	120	23	NA	NA
810642	61	0	intestinal	poor	male	>60	T3	N0	M0	Ⅱ	negative	<=5	>37	5.71039	5.8535	1.76553	0.584963	0.0565835	122	75	NA	NA
717089	28.53	1	intestinal	poor	female	>60	T3	N2	M0	Ⅲ	moderate positive	NA	NA	0	1.70487	2.20789	2.30451	0.879706	122	52	NA	NA
810182	8.9	1	intestinal	NA	female	<=60	T3	N2	M0	Ⅲ	negative	NA	NA	0.367371	0.0426443	3.33342	2.03914	3.10434	122	82	NA	NA
701687	61	0	intestinal	poor	female	<=60	T3	N0	M0	Ⅱ	negative	<=5	<=37	0.422233	5.08746	5.38094	2.83188	2.69153	123	60	NA	NA
402763	7.87	1	intestinal	poor	female	>60	T3	N3	M0	Ⅲ	negative	<=5	>37	6.64674	4.12019	4.37365	5.12722	3.33914	124	81	NA	NA
701913	61	0	intestinal	poor	male	<=60	T3	N0	M0	Ⅱ	negative	<=5	<=37	1.48543	4.74362	5.04876	0.687061	0.411426	128	60	NA	NA
707523	61	0	intestinal	poor	female	>60	T3	N1	M0	Ⅱ	negative	<=5	<=37	0	1.926	3.62059	1.52607	1.11103	131	77	NA	NA
901982	61	0	intestinal	NA	male	<=60	T3	N0	M0	Ⅱ	negative	>5	>37	3.75702	1.45418	0.0976108	0.250962	1.58015	131	34	NA	NA
701407	30.63	1	intestinal	middle	female	>60	T3	N3	M0	Ⅲ	negative	NA	NA	0.739848	1.26303	3.24793	2	1.69153	134	128	NA	NA
806890	61	0	intestinal	middle	female	<=60	T1	N0	M0	Ⅰ	moderate positive	<=5	<=37	5.38198	1.64616	5.30268	2.32193	1.43829	137	53	NA	NA
815676	61	0	intestinal	poor	male	<=60	T3	N2	M0	Ⅲ	negative	<=5	<=37	5.33735	5.93192	5.34944	2.0072	0.432959	137	41	NA	NA
411506	61	0	intestinal	NA	female	>60	T2	N0	M0	Ⅰ	moderate positive	NA	NA	3.20477	5.99797	6.29352	0.226509	0.226509	140	65	NA	NA
807704	24.43	0	NA	poor	female	<=60	T3	N3	M0	Ⅲ	negative	NA	NA	6.06652	3.68818	4.18903	4.04352	4.27128	141	40	NA	NA
411955	11.23	1	intestinal	poor	female	>60	T4	N2	M1	Ⅳ	strong positive	>5	<=37	4.98459	6.42072	5.63372	1.9222	2.08406	142	90	NA	NA
701644	61	0	intestinal	poor	male	>60	T2	N0	M0	Ⅰ	negative	>5	>37	0.565597	4.15623	1.31034	1.87184	1.5008	142	75	NA	NA
509277	61	0	intestinal	poor	female	>60	T2	N0	M0	Ⅰ	negative	NA	NA	6.6097	4.97774	4.54226	3.14731	2.66221	161	77	NA	NA
609564	61	0	intestinal	well	female	<=60	T1	N0	M0	Ⅰ	negative	NA	NA	0	1.18903	4.79701	1.25096	0.189034	163	98	NA	NA
600302	61	0	intestinal	middle	female	>60	T2	N0	M0	Ⅰ	negative	<=5	<=37	6.36947	1.99277	3.9486	2.73552	2.59694	165	96	NA	NA
702867	61	0	intestinal	poor	female	>60	T3	N0	M0	Ⅱ	negative	NA	NA	5.13955	2.99458	3.52105	4.18587	3.90785	177	143	NA	NA
611552	61	0	intestinal	poor	male	<=60	T3	N2	M0	Ⅲ	negative	NA	NA	6.49281	1.02857	3.69599	3.33485	2.61824	180	95	NA	NA
705193	8.27	1	intestinal	poor	female	>60	T3	N3	M1	Ⅳ	negative	NA	NA	0.0840643	2.72465	3.52105	1.49057	1.37295	187	147	NA	NA
403066	17.3	1	intestinal	NA	male	>60	T3	N3	M0	Ⅲ	negative	NA	NA	6.6453	2.0321	5.13299	4.76394	2.38957	191	78	NA	NA
812307	61	0	intestinal	NA	female	<=60	T2	N2	M0	Ⅱ	weakly positive	<=5	<=37	5.68902	4.47962	5.11728	3.91743	3.95791	194	66	NA	NA
811772	29.87	1	diffuse	NA	female	>60	T3	N2	M0	Ⅲ	negative	<=5	<=37	5.42223	0.799087	4.0268	5.21762	4.1035	195	40	NA	NA
403136	30.53	1	intestinal	middle	female	>60	T3	N2	M0	Ⅲ	strong positive	NA	NA	6.37678	0.137504	3.14731	4.31904	1.57531	195	65	NA	NA
702337	18.4	1	intestinal	poor	female	>60	T3	N1	M0	Ⅱ	negative	<=5	<=37	1.96347	2.98914	2.50335	3	3.36597	212	149	NA	NA
609350	61	0	intestinal	middle	male	>60	T2	N0	M0	Ⅰ	negative	<=5	<=37	5.33735	6.04811	5.05007	0.536053	2.0072	214	163	NA	NA
607660	61	0	intestinal	poor	female	<=60	T2	N0	M0	Ⅰ	negative	NA	NA	2.71149	5.61559	4.8535	0.137504	1.19535	273	208	NA	NA
412499	61	0	intestinal	poor	female	<=60	T1	N0	M0	Ⅰ	negative	<=5	<=37	5.58406	0.163499	1.1375	1.5008	0.111031	NA	NA	NA	NA
610258	16.43	1	intestinal	poor	female	<=60	T4	N3	M0	Ⅲ	negative	NA	NA	6.0063	3.30597	3.34199	2.06695	1.12433	NA	NA	NA	NA
702565	24.97	1	intestinal	poor	female	<=60	T3	N0	M0	Ⅱ	negative	NA	NA	4.62877	3.80839	3.69933	6.17413	6.17113	NA	NA	NA	NA
702803	61	0	intestinal	poor	male	>60	T2	N3	M0	Ⅲ	negative	NA	NA	4.76235	0.464668	3.33199	3.14568	0.713696	NA	NA	NA	NA
814495	14.47	1	intestinal	poor	female	<=60	T3	N3	M0	Ⅲ	weakly positive	NA	NA	5.85225	6.58271	6.12681	3.87381	5.0197	NA	NA	NA	NA
905874	14	1	intestinal	poor	female	>60	T4	N3	M0	Ⅲ	weakly positive	NA	NA	6.06393	2.14078	5.10643	3.68706	3.53481	NA	NA	NA	NA
600397	11.93	1	mixed	NA	female	>60	T3	N3	M0	Ⅲ	negative	NA	NA	6.44774	1.79077	3.40327	3.60051	2.01436	NA	NA	NA	NA
